# Supplementary material for: Synthesis and Preclinical Evaluation of [Methylpiperazine-11C]brigatinib as a PET Tracer Targeting Both Mutated Epidermal Growth Factor Receptor and Anaplastic Lymphoma Kinase
Source: J Med Chem. 2023 Aug 30;66(17):12130–40. doi: 10.1021/acs.jmedchem.3c00722 (PMC10510377; doi:10.1021/acs.jmedchem.3c00722)
Supplement: Supplementary file 2 — jm3c00722_si_002.csv [file jm3c00722_si_002.csv]

Compound	SMILES
[Methylpiperazine-11C]brigatinib	ClC1=CN=C(NC2=C(OC)C=C(N3CCC(N4CCN([11CH3])CC4)CC3)C=C2)N=C1NC5=C(P(C)(C)=O)C=CC=C5
